# Supplementary material for: Assessing the national essential medicines list selection processes: Instrument development and testing
Source: PLoS One. 2026 Feb 25;21(2):e0342750. doi: 10.1371/journal.pone.0342750 (PMC12935209; doi:10.1371/journal.pone.0342750)
Supplement: S2 File — (XLSX) [file pone.0342750.s002.xlsx]

## Sheet: Sheet2
	Pilot Study: Instrument scores by each rater
		Afghanistan					Barbados					Papua New Guinea					South Africa
Item #	Instrument Item	R1	R2	R3	R4	R5	R1	R2	R3	R4	R5	R1	R2	R3	R4	R5	R1	R2	R3	R4	R5
1	Explicit instructions for the selection of an expert committee exist.	2	1	1	1	1	5	4	4	4	4	0	0	0	0	0	5	4	5	4	5
2	The names of expert committee members and their affiliations are publicly available.	3.33333	3.33333	3.33333	3.33333	3.33333	3.33333	1.66667	3.33333	3.33333	1.66667	0	0	0	0	0	5	1.66667	5	1.66667	1.66667
3	The expert committee responsible for EML selection operates with full scientific independence.	0	0	2.5	2.5	0	0	2.5	0	2.5	0	0	0	0	0	0	2.5	2.5	5	2.5	2.5
4	Detailed guidelines for the selection committee to select Ems exist.	5	5	5	5	5	0	5	5	2.5	5	0	0	2.5	0	2.5	5	5	5	5	2.5
5	Explicit and detialed selection criteria for EMs exist.	5	5	2.5	3.75	3.75	2.5	2.5	2.5	3.75	3.75	2.5	1.25	1.25	1.25	0	5	5	5	5	5
6	There is explicit direction to base EM selection decisions on evidence of efficacy and safety.	5	5	5	5	5	0	5	5	5	5	5	5	5	5	5	5	5	5	5	5
7	The prevalence of health conditions and resistance patterns are considered in EML selection.	5	5	5	0	5	2.5	5	5	5	5	5	5	0	5	5	5	5	5	5	5
8	The selection criteria of EMs explicitly considers financial implications when examining medicines with equal safety and efficacy.	5	5	5	0	5	5	5	5	5	5	0	5	0	5	5	5	5	5	5	5
9	The selection of essential medicines assesses the feasibility of uptake (health care setting, personnel etc.).	0	5	0	0	5	5	0	0	5	5	5	5	0	5	5	0	5	5	5	5
10	There is clear evidence of communication of EML and clinical guidelines to the public and healthcare personnel.	3.75	2.5	3.75	3.75	2.5	5	5	5	5	3.75	3.75	3.75	2.5	3.75	1.25	5	5	2.5	5	3.75
11	The documentation associated with the decision-making process, such as meeting minutes, is made publicly available.	2.5	0	5	2.5	2.5	2.5	0	0	2.5	0	0	0	0	0	0	2.5	5	5	5	5
12	The selection process used to select EMs is published publicly. (website/journal/industry paper/etc.)	5	5	3.33333	1.66667	3.33333	0	5	3.33333	1.66667	3.33333	0	0	1.66667	0	0	5	5	5	5	5
13	There is a means for the public or other parties to question decisions on Essential Medicines, and the decision makers.	3.75	2.5	2.5	3.75	2.5	2.5	1.25	3.75	1.25	2.5	1.25	0	1.25	0	1.25	5	3.75	2.5	3.75	3.75
14	There are clear indications that the EM selection process is reviewed (external/internal review of information).	3	1	1	3	0	0	0	0	2	0	0	4	1	4	4	4	1	5	1	5
15	Selected EML Revised/Reviewed regularly.	2.5	2.5	5	2.5	5	5	5	5	5	0	5	0	2.5	0	0	5	5	5	2.5	5
16	The use and impact of EML implementation is monitored.	0	0	5	2.5	2.5	5	5	5	2.5	0	5	5	5	5	0	5	2.5	5	5	5
	Total Rating (oui of 80)	50.8333	47.8333	54.9167	40.25	51.4167	43.3333	51.9167	51.9167	56	44	32.5	34	22.6667	34	29	69	65.4167	75	65.4167	69.1667
	Relative Rating (%)	0.635417	0.597917	0.686458	0.503125	0.642708	0.541667	0.648958	0.648958	0.7	0.55	0.40625	0.425	0.283333	0.425	0.3625	0.8625	0.817708	0.9375	0.817708	0.864583
	Mean (%)	0.613125					0.617917					0.380417					0.86
